# Supplementary material for: The Sda Synthase B4GALNT2 Reduces Malignancy and Stemness in Colon Cancer Cell Lines Independently of Sialyl Lewis X Inhibition
Source: Int J Mol Sci. 2020 Sep 8;21(18):6558. doi: 10.3390/ijms21186558 (PMC7555213; doi:10.3390/ijms21186558)
Supplement: Supplementary file 1 [file ijms-21-06558-s001.zip]

Archive with 4 entries (4 files):
- Fig. S1.pptx
- Table S1.docx
- Table S2.docx
- Table S3.docx
